# Supplementary material for: Adolescent cocaine differentially impacts psychomotor sensitization and epigenetic profiles in adult male rats with divergent affective phenotypes
Source: Front Psychiatry. 2022 Oct 12;13:1024617. doi: 10.3389/fpsyt.2022.1024617 (PMC9599748; doi:10.3389/fpsyt.2022.1024617)
Supplement: Supplementary file 2 [file Table_1.XLSX]

## Sheet: Supplementary Table S1
Fig. S1. Basal locomotion	ANOVA: F (DFn, DFd), p value	Phenotype (bHR vs. bLR)	Squad	Phenotype x Squad
	Horizontal	F(1,140)=1093; p<0.0001	F(3,140)=0.37; p=0.7768	F(3,140)=0.43; p=0.7293
	Rearing	F(1,140)=782.6; p<0.0001	F(3,140)=0.10; p=0.9573	F(3,140)=0.09; p=0.9629
	Total locomotion	F(1,140)=338.2; p<0.0001	F(3,140)=0.06; p=0.9829	F(3,140)=0.02; p=0.9953
Fig. 3. Psychomotor sensitization	Two-way RM ANOVA or mixed-effects model: F (DFn, DFd), p value						Fig. 3. Psychomotor sensitization	Two-way RM ANOVA or mixed-effects model: F (DFn, DFd), p value
Fig. 3A. Adolescence	bHR rats	Adolescent Treatment	Day	Day x Adolescent Treatment			Fig. 3A. Adolescence	bLR rats	Adolescent Treatment	Day	Day x Adolescent Treatment
	Locomotion distance (mm)	F(1,58)=51.09; p<0.0001	F(1,52)=10.27; p=0.0023	F(1,52)=0.03; p=0.8565				Locomotion distance (mm)	F(1,76)=53.12; p<0.0001	F(1,73)=1.55; p=0.2176	F(1,73)=0.17; p=0.6816
	Locomotor velocity (mm/s)	F(1,57)=28.94; p<0.0001	F(1,54)=20.13; p<0.0001	F(1,54)=0.08; p=0.7788				Locomotor velocity (mm/s)	F(1,76)=61.32; p<0.0001	F(1,72)=2.61; p=0.1107	F(1,72)=0.15; p=0.6966
	Darting bouts	F(1,58)=46.70; p<0.0001	F(1,52)=4.81; p=0.0328	F(1,52)=0.48; p=0.4915				Darting bouts	F(1,150)=50.76; p<0.0001	F(1,150)=1.03; p=0.3117	F(1,150)=0.25; p=0.6208
	Head frequency (no./s)	F(1,57)=31.37; p<0.0001	F(1,54)=3.70; p=0.0599	F(1,54)=0.01; p=0.9299				Head frequency (no./s)	F(1,75)=12.37; p=0.0007	F(1,74)=3.6; p=0.0601	F(1,74)=0.06; p=0.8124
Fig. 3B. Adulthood	Three-way RM ANOVA or mixed-effects model: F (DFn, DFd), p value						Fig. 3B. Adulthood	Three-way RM ANOVA or mixed-effects model: F (DFn, DFd), p value
	bHR rats	Adolescent Treatment	Adult Treatment	Day	Day x Adult Treatment			bLR rats	Adolescent Treatment	Adult Treatment	Day	Day x Adult Treatment	Adolescent x Adult Treatment
	Locomotion distance (mm)	F(1,46)=0.41; p=0.5247	F(1,46)=5.89; p=0.0192	F(1,45)=0.01; p=0.9435	F(1,45)=0.47; p=0.4979			Locomotion distance (mm)	F(1,36)=9.18; p=0.0045	F(1,36)=41.87; p<0.0001	F(1,36)=6.02; p=0.0192	F(1,36)=4.40; p=0.00431	F(1,36)=8.86; p=0.0052
	Locomotor velocity (mm/s)	F(1,45)=1.22; p=0.7280	F(1,45)=0.91; p=0.3468	F(1,45)=1.63; p=0.2088	F(1,45)=2.58; p=0.1155			Locomotor velocity (mm/s)	F(1,35)=2.90; p=0.976	F(1,35)=29.55; p<0.0001	F(1,35)=3.55; p=0.0680	F(1,35)=1.41; p=0.2431	F(1,35)=0.02; p=0.9017
	Darting bouts	F(1,46)=0.06; p=0.8031	F(1,46)=2.15; p=0.1494	F(1,45)=0.43; p=0.5177	F(1,45)=0.06; p=0.8059			Darting bouts	F(1,36)=4.10; p=0.0504	F(1,36)=20.92; p<0.0001	F(1,36)=3.86; p=0.0571	F(1,36)=3.86; p=0.0571	F(1,36)=3.03; p=0.0902
	Head frequency (no./s)	F(1,46)=3.95; p=0.0529	F(1,46)=64.98; p<0.0001	F(1,45)=3.25; p=0.0783	F(1,45)=6.53; p=0.0141			Head frequency (no./s)	F(1,36)=0.60; p=0.4435	F(1,36)=30.98; p<0.0001	F(1,36)=0.77; p=0.3866	F(1,36)=1.858; p=0.1813	F(1,36)=0.22; p=0.6432
Fig. 4. Epigenetic markers	Student t-tests: t, df, p value						Fig. 4. Epigenetic markers	Student t-tests: t, df, p value
ADOLESCENCE	bHR rats	Adolescent Treatment					ADOLESCENCE	bLR rats	Adolescent Treatment
H3K9me3	A. NAc core	t=2.80, df=13, p=0.0150					H3K9me3	A. NAc core	t=0.11, df=15, p=0.9122
	B. NAc shell	t=2.07, df=13, p=0.0589						B. NAc shell	t=0.92, df=15, p=0.3709
acH3K9	C. NAc core	t=1.92, df=10, p=0.0421	(one-tailed)				acH3K9	C. NAc core	t=0.55, df=11, p=0.5920
	D. NAc shell	t=0.17, df=9, p=0.8687						D. NAc shell	t=1.28, df=14, p=0.2214
ADULTHOOD	Two-way ANOVA: F (DFn, DFd), p value						ADULTHOOD	Two-way ANOVA: F (DFn, DFd), p value
	bHR rats	Adolescent Treatment	Adult Treatment	Adolescent x Adult Treatment				bLR rats	Adolescent Treatment	Adult Treatment	Adolescent x Adult Treatment
H3K9me3	E. NAc core	F(1,32)=3.22; p=0.0822	F(1,32)=11.09; p=0.0022	F(1,32)=5.91; p=0.0208			H3K9me3	E. NAc core	F(1,32)=0.24; p=0.6298	F(1,32)=1.50; p=0.2291	F(1,32)=0.40; p=0.5296
	F. NAc shell	F(1,32)=4.28; p=0.0467	F(1,32)=2.72; p=0.1086	F(1,32)=7.62; p=0.0095				F. NAc shell	F(1,32)=0.10; p=0.7501	F(1,32)=2.43; p=0.1290	F(1,32)=0.67; p=0.4177
acH3K9	G. NAc core	F(1,32)=7.02; p=0.0140	F(1,24)=0.05; p=0.8257	F(1,24)=23.93; p<0.0001			acH3K9	G. NAc core	F(1,26)=3.15; p=0.0677	F(1,26)=3.08; p=0.0913	F(1,26)=12.56; p=0.0015
	H. NAc shell	F(1,24)=0.65; p=0.4294	F(1,24)=1.01; p=0.3240	F(1,24)=0.38; p=0.5441				H. NAc shell	F(1,28)=3.01; p=0.0939	F(1,28)=7.20; p=0.0121	F(1,28)=3.15; p=0.0869
